# Supplementary material for: Structural basis of Gabija anti-phage defence and viral immune evasion
Source: Nature. 2023 Nov 22;625(7994):360–5. doi: 10.1038/s41586-023-06855-2 (PMC10781630; doi:10.1038/s41586-023-06855-2)
Supplement: Supplementary file 4 — Source Data Fig. 2 [file 41586_2023_6855_MOESM4_ESM.xlsx]

## Sheet: Sheet1
phage	repeat	pSG_Gabija Only	No system (pSG)	pSG78_GajA_R97A	pSG78_GajA_K94E	pSG78_GajB_V147E	pSG78_GajA_I212E	pSG78_GajA_I199E	pSG78_GajA_K229E	pSG78_GajA_H295R	pSG78_GajB_N121R	pSG78_GajB_I122E
SPβ	1	1000000	1700000000	210000000	220000000	1800000000	2100000000	2200000000	1800000000	1900000000	1000000	1000000
SPβ	2	1000000	1700000000	220000000	210000000	1700000000	2000000000	2000000000	2100000000	2000000000	1000000	1000000
SPβ	3	1000000	2000000000	170000000	210000000	2100000000	2400000000	2200000000	2000000000	2000000000	1000000	1000000
φ3T	1	4000000000	12000000000	11000000000	11000000000	10000000000	14000000000	17000000000	11000000000	10000000000	10000000000	5000000000
φ3T	2	5000000000	7000000000	11000000000	8000000000	7000000000	15000000000	13000000000	12000000000	9000000000	8000000000	5000000000
φ3T	3	10000000000	10000000000	12000000000	9000000000	12000000000	10000000000	14000000000	10000000000	8000000000	8000000000	7000000000
Average		pSG_Gabija Only	No system (pSG)	pSG78_GajA_R97A	pSG78_GajA_K94E	pSG78_GajB_V147E	pSG78_GajA_I212E	pSG78_GajA_I199E	pSG78_GajA_K229E	pSG78_GajA_H295R	pSG78_GajB_N121R	pSG78_GajB_I122E
	SPβ	1000000	1800000000	200000000	2.13333e+08	1.86667e+09	2.16667e+09	2.13333e+09	1.96667e+09	1.96667e+09	1000000	1000000
	φ3T	6.33333e+09	9.66667e+09	1.13333e+10	9.33333e+09	9.66667e+09	13000000000	1.46667e+10	11000000000	9000000000	8.66667e+09	5.66667e+09
