# Supplementary material for: Structural basis of Gabija anti-phage defence and viral immune evasion
Source: Nature. 2023 Nov 22;625(7994):360–5. doi: 10.1038/s41586-023-06855-2 (PMC10781630; doi:10.1038/s41586-023-06855-2)
Supplement: Supplementary file 5 — Source Data Fig. 3 [file 41586_2023_6855_MOESM5_ESM.xlsx]

## Sheet: Sheet1
phage	repeat	pSG_Gabija Only	No system (pSG)	No system (phspank)	WT Gabija_Gad1	Gabija_Gad1_R218A	Gabija_Gad1_C282E	Gabija_Gad1_C285E	Gabija_Gad1_Q244E	Gabija_Gad1_F192R	Gabija_Gad1_Y23A	Gabija_Gad1_P181E	Gabija_Gad1_L102E	Gabija_Gad1_N-term_M1-L152	Gabija_Gad1_C-term_V153-E348
SPβ	1	1000000	1700000000	1900000000	1700000000	2500000000	1700000000	700000000	1700000000	20000000	1000000000	1000000000	1600000000	1000000	1000000
SPβ	2	1000000	1700000000	1600000000	2000000000	2300000000	1600000000	1000000000	1500000000	20000000	1000000000	1300000000	1700000000	1000000	1000000
SPβ	3	1000000	2000000000	1500000000	1800000000	2200000000	1300000000	800000000	1600000000	20000000	1100000000	800000000	1800000000	1000000	1000000
φ3T	1	4000000000	12000000000	14000000000	14000000000	13000000000	7000000000	11000000000	12000000000	11000000000	8000000000	6000000000	10000000000	11000000000	9000000000
φ3T	2	5000000000	7000000000	14000000000	11000000000	11000000000	8000000000	14000000000	9000000000	15000000000	7000000000	8000000000	14000000000	8000000000	7000000000
φ3T	3	10000000000	10000000000	10000000000	13000000000	9000000000	10000000000	14000000000	10000000000	10000000000	700000000	7000000000	11000000000	13000000000	11000000000
Average	Phage	pSG_Gabija Only	No system (pSG)	No system (phspank)	WT Gabija_Gad1	Gabija_Gad1_R218A	Gabija_Gad1_C327E_3	Gabija_Gad1_C285E	Gabija_Gad1_Q244E	Gabija_Gad1_F192R	Gabija_Gad1_Y23A	Gabija_Gad1_P181E	Gabija_Gad1_L102E	Gabija_Gad1_N-term_M1-L152	Gabija_Gad1_C-term_V153-E348
	SPβ	1000000	1800000000	1.66667e+09	1.83333e+09	2.33333e+09	1.53333e+09	8.33333e+08	1600000000	20000000	1.03333e+09	1.03333e+09	1700000000	1000000	1000000
	φ3T	6.33333e+09	9.66667e+09	1.26667e+10	1.26667e+10	11000000000	8.33333e+09	13000000000	1.03333e+10	12000000000	5.23333e+09	7000000000	1.16667e+10	1.06667e+10	9000000000
